# Supplementary material for: Unveiling Interleukin-40: A Novel Regulator of Macrophage and B Cell Function in Allergic Asthma
Source: Int J Biol Sci. 2026 Jun 4;22(11):6115–31. doi: 10.7150/ijbs.128164 (PMC13282775; doi:10.7150/ijbs.128164)
Supplement: Supplementary file 2 — Supplementary table 3: bone marrow scRNAseq markers. [file ijbsv22p6115s2.xlsx]

## Sheet: Sheet1
avg_log2FC	pct.1	pct.2	p_val	p_val_adj	cluster	gene
6.24845	0.403	0.012	0	0	0	Fcmr	B Cell
6.07616	0.484	0.015	0	0	0	Pax5
6.02863	0.771	0.026	0	0	0	Cd79a
6.02512	0.686	0.022	0	0	0	Ms4a1
5.91848	0.541	0.02	0	0	0	Ighd
5.89949	0.448	0.014	0	0	0	Iglc3
5.89339	0.278	0.011	0	0	0	Fcer2a
5.8875	0.635	0.026	0	0	0	Cd79b
5.82909	0.599	0.022	0	0	0	Bank1
5.8257	0.33	0.011	0	0	0	Cr2
5.80336	0.547	0.024	0	0	0	Iglc2
5.63545	0.669	0.027	0	0	0	Ly6d
5.62155	0.363	0.012	0	0	0	Cd19
5.59143	0.348	0.012	0	0	0	Pou2af1
5.01445	0.251	0.013	0	0	0	Mzb1
4.84892	0.255	0.018	0	0	0	Fcrla
4.80139	0.84	0.078	0	0	0	Ebf1
4.42829	0.511	0.058	0	0	0	H2-Ob
4.42014	0.928	0.162	0	0	0	Igkc
4.265	0.556	0.066	0	0	0	Bcl11a
4.18158	0.297	0.03	0	0	0	B3gnt5
4.14585	0.936	0.19	0	0	0	Ighm
4.05978	0.446	0.055	0	0	0	Ralgps2
3.99256	0.272	0.032	0	0	0	H2-Eb2
3.81731	0.464	0.073	0	0	0	Cd55
3.76968	0.292	0.047	0	0	0	Btla
3.7299	0.291	0.042	0	0	0	Rasgrp3
3.72837	0.38	0.06	0	0	0	H2-DMb2
3.70432	0.742	0.166	0	0	0	Mef2c
3.55492	0.369	0.092	0	0	0	Pgap1
6.23129	0.269	0.006	0	0	1	Cxcr6	T cell
6.1769	0.421	0.011	0	0	1	Cd3g
6.03471	0.315	0.009	0	0	1	Themis
5.86375	0.592	0.019	0	0	1	Bcl11b
5.7966	0.438	0.014	0	0	1	Cd3e
5.74654	0.252	0.009	0	0	1	Icos
5.63345	0.499	0.016	0	0	1	Cd3d
5.46612	0.56	0.019	0	0	1	Trbc2
5.46505	0.455	0.015	0	0	1	Trac
5.44052	0.466	0.02	0	0	1	Cd28
5.21224	0.329	0.012	0	0	1	Itk
5.17123	0.442	0.024	0	0	1	Tcf7
5.12164	0.278	0.015	0	0	1	Lat
5.10428	0.5	0.024	0	0	1	Thy1
5.05114	0.279	0.015	0	0	1	Gata3
5.01129	0.316	0.015	0	0	1	Trbc1
4.93604	0.349	0.016	0	0	1	Skap1
4.92945	0.324	0.017	0	0	1	Lef1
4.42136	0.616	0.08	0	0	1	Il7r
4.38577	0.274	0.025	0	0	1	Cd226
4.19337	0.279	0.02	0	0	1	Lck
3.7635	0.437	0.046	0	0	1	Ms4a4b
3.61456	0.368	0.057	0	0	1	Inpp4b
3.54619	0.268	0.034	0	0	1	Il18r1
3.16079	0.25	0.045	1.84304e-225	3.49275e-221	1	Tnik
3.07861	0.663	0.18	0	0	1	Emb
2.94914	0.39	0.16	2.03204e-171	3.85093e-167	1	Rora
2.79857	0.469	0.108	0	0	1	Ms4a6b
2.70745	0.291	0.066	1.0642e-214	2.01676e-210	1	Grap2
2.67284	0.384	0.109	6.99887e-244	1.32636e-239	1	Hcst
6.11034	0.69	0.018	0	0	2	Ear1	Alveolar Macrophage_Ear1 high
5.98691	0.653	0.014	0	0	2	Krt79
5.88309	0.344	0.007	0	0	2	Fabp1
5.8322	0.282	0.004	0	0	2	Cidec
5.66898	0.267	0.006	0	0	2	Marco
5.47193	0.285	0.007	0	0	2	Kcnn3
5.13502	0.346	0.011	0	0	2	Krt19
4.93119	0.695	0.034	0	0	2	Car4
4.80646	0.587	0.028	0	0	2	Ms4a8a
4.80424	0.5	0.026	0	0	2	Il18
4.7847	0.788	0.054	0	0	2	Plet1
4.45069	0.335	0.021	0	0	2	Ch25h
4.1998	0.787	0.055	0	0	2	Wfdc21
4.18426	0.283	0.008	0	0	2	Fpr1
4.15727	0.37	0.016	0	0	2	Lilra5
4.07813	0.592	0.045	0	0	2	Ltc4s
3.94637	0.93	0.154	0	0	2	Ear2
3.89801	0.552	0.033	0	0	2	Fpr2
3.85884	0.998	0.348	0	0	2	Chil3
3.80802	0.269	0.02	0	0	2	Clec1b
3.64596	0.65	0.074	0	0	2	Klhdc4
3.61072	0.649	0.065	0	0	2	F7
3.60076	0.3	0.024	0	0	2	Cib2
3.53965	0.852	0.173	0	0	2	Lpl
3.51995	0.424	0.041	0	0	2	Mgll
3.49189	0.537	0.052	0	0	2	Olr1
3.39345	0.252	0.027	2.30994e-302	4.37756e-298	2	B3gnt7
3.39325	0.267	0.013	0	0	2	Siglecf
3.33351	0.842	0.154	0	0	2	Tcf7l2
3.31136	0.589	0.079	0	0	2	Hebp1
5.18921	0.56	0.026	0	0	3	Mgl2	Interstitial macrophage_Mgl2 high
4.99495	0.516	0.046	0	0	3	C1qc
4.83912	0.556	0.066	0	0	3	C1qa
4.81374	0.525	0.056	0	0	3	C1qb
4.46594	0.314	0.039	0	0	3	Ms4a7
4.14526	0.519	0.045	0	0	3	Aif1
3.88734	0.302	0.035	0	0	3	C3ar1
3.77092	0.322	0.033	0	0	3	B4galt6
3.67398	0.506	0.098	0	0	3	Mafb
3.37869	0.319	0.027	0	0	3	Cx3cr1
3.07723	0.264	0.038	2.20637e-225	4.18129e-221	3	Ppfia4
3.02128	0.251	0.028	7.12771e-259	1.35077e-254	3	Ptpro
2.97863	0.516	0.316	1.6348e-95	3.09811e-91	3	Apoe
2.94955	0.397	0.081	3.71689e-261	7.04388e-257	3	Gatm
2.94364	0.347	0.087	9.69764e-185	1.8378e-180	3	Adgre1
2.90243	0.273	0.051	8.63236e-184	1.63592e-179	3	Tnip3
2.88179	0.956	0.393	0	0	3	H2-Eb1
2.84032	0.273	0.059	7.10261e-161	1.34602e-156	3	P2ry6
2.83708	0.465	0.1	9.22073e-302	1.74742e-297	3	Csf1r
2.82246	0.958	0.418	0	0	3	H2-Ab1
2.81387	0.589	0.111	0	0	3	Ccr2
2.6701	0.521	0.136	1.13628e-286	2.15336e-282	3	Cxcl16
2.63027	0.264	0.039	9.32221e-217	1.76665e-212	3	Clec4a1
2.59862	0.412	0.073	3.60177e-300	6.82571e-296	3	Ccnd1
2.57117	0.663	0.106	0	0	3	Plbd1
2.56311	0.96	0.471	0	0	3	H2-Aa
2.46694	0.443	0.104	1.61487e-247	3.06035e-243	3	Cfp
2.46357	0.305	0.083	8.33647e-139	1.57985e-134	3	Lair1
2.45657	0.252	0.046	1.68589e-169	3.19492e-165	3	Hfe
2.42871	0.472	0.277	6.38423e-73	1.20988e-68	3	Selenop
5.85988	0.409	0.012	0	0	4	Arg1	alveolar macrophage_Arg1 high
5.64308	0.26	0.003	0	0	4	Syngr1
5.50414	0.604	0.031	0	0	4	Gpnmb
4.04766	0.628	0.106	0	0	4	Spp1
3.88365	0.599	0.046	0	0	4	Trem2
3.71441	0.704	0.145	0	0	4	Mmp12
3.54141	0.476	0.046	0	0	4	Lhfpl2
3.52632	0.559	0.082	0	0	4	Mmp19
3.40432	0.992	0.436	0	0	4	Ctss
3.35833	0.674	0.086	0	0	4	Bst1
3.2984	0.841	0.182	0	0	4	Wfdc17
3.20358	0.877	0.178	0	0	4	Fabp5
3.18627	0.304	0.021	0	0	4	Rnf128
3.16269	0.421	0.041	0	0	4	Msr1
3.16076	0.515	0.058	0	0	4	Cd200r4
3.07445	0.798	0.171	0	0	4	Ccl9
3.00662	0.41	0.043	0	0	4	Fam20c
2.97419	0.998	0.631	0	0	4	Psap
2.96766	0.274	0.029	1.54996e-259	2.93733e-255	4	Ptgir
2.93031	0.884	0.265	0	0	4	Fn1
2.86708	0.425	0.053	0	0	4	Anpep
2.84888	0.987	0.462	0	0	4	Ctsd
2.81596	0.963	0.45	0	0	4	Ctsb
2.79308	0.698	0.109	0	0	4	Atp6v0d2
2.76437	0.932	0.272	0	0	4	Lgals3
2.75337	0.513	0.068	0	0	4	Lrp12
2.74533	0.84	0.219	0	0	4	Creg1
2.7439	0.893	0.266	0	0	4	Lgmn
2.72248	0.361	0.049	9.57666e-282	1.81487e-277	4	Pdgfa
2.70836	0.373	0.039	0	0	4	Rai14
7.8886	0.357	0.001	0	0	5	Prkg2	Fibroblast_Prkg2 high
7.48148	0.593	0.003	0	0	5	Col13a1
7.44389	0.34	0.002	0	0	5	Scube2
7.42757	0.293	0.002	0	0	5	Nrcam
7.36011	0.53	0.004	0	0	5	Lrat
7.35625	0.271	0.002	0	0	5	Adra1a
7.22668	0.257	0.001	0	0	5	Fgfr4
7.09067	0.483	0.003	0	0	5	Slc38a5
7.00918	0.277	0.002	0	0	5	Slc7a10
6.84329	0.538	0.004	0	0	5	Scn3a
6.34764	0.527	0.009	0	0	5	Robo2
6.34702	0.924	0.044	0	0	5	Npnt
6.34456	0.593	0.015	0	0	5	Cxcl14
6.30824	0.945	0.038	0	0	5	Limch1
6.30576	0.723	0.021	0	0	5	Cdo1
6.29175	0.35	0.005	0	0	5	C7
6.18834	0.253	0.003	0	0	5	Phex
6.15339	0.253	0.002	0	0	5	Upk1b
6.09094	0.49	0.012	0	0	5	Tcf21
6.04954	0.834	0.023	0	0	5	Spon1
6.0249	0.621	0.012	0	0	5	Adamtsl2
5.9843	0.928	0.06	0	0	5	Inmt
5.91247	0.949	0.056	0	0	5	Gpx3
5.89907	0.275	0.005	0	0	5	Ccn5
5.68944	0.799	0.028	0	0	5	Aldh1a1
5.67014	0.669	0.016	0	0	5	Slit2
5.65037	0.314	0.007	0	0	5	Gsta3
5.61052	0.335	0.006	0	0	5	Fgf10
5.58563	0.953	0.061	0	0	5	Mfap4
5.57583	0.535	0.017	0	0	5	Slc36a2
8.31137	0.528	0.002	0	0	6	Scara5	Fibroblast_Scara5 high
7.66696	0.987	0.037	0	0	6	Dcn
7.27217	0.288	0.002	0	0	6	Cyp1b1
7.07295	0.506	0.006	0	0	6	Entpd2
6.92861	0.327	0.003	0	0	6	Cd248
6.79589	0.408	0.004	0	0	6	Ccl11
6.78685	0.51	0.006	0	0	6	Gxylt2
6.5385	0.626	0.013	0	0	6	Serpinf1
6.4611	0.382	0.005	0	0	6	Fbln2
6.45028	0.559	0.008	0	0	6	Lum
6.36236	0.649	0.015	0	0	6	Pi16
6.2856	0.259	0.003	0	0	6	Adgrd1
6.27707	0.379	0.012	0	0	6	Mmp3
6.19633	0.292	0.007	0	0	6	Gdf10
6.13715	0.482	0.008	0	0	6	Fndc1
6.1118	0.25	0.006	0	0	6	Smoc2
6.05765	0.864	0.041	0	0	6	Clec3b
5.93775	0.825	0.034	0	0	6	Col14a1
5.76565	0.776	0.025	0	0	6	Cygb
5.68906	0.472	0.012	0	0	6	Medag
5.68292	0.602	0.013	0	0	6	Meg3
5.65983	0.597	0.021	0	0	6	Htra3
5.61678	0.853	0.042	0	0	6	Fbln1
5.59589	0.33	0.01	0	0	6	Gfpt2
5.56721	0.561	0.017	0	0	6	Olfml2b
5.55755	0.809	0.042	0	0	6	Aebp1
5.53269	0.408	0.012	0	0	6	Podn
5.52339	0.329	0.01	0	0	6	Galnt15
5.50463	0.398	0.012	0	0	6	Mmp23
5.49871	0.267	0.009	0	0	6	Lgi2
10.1424	0.838	0.017	0	0	7	S100a9	Eosinophil granulocyte
9.85302	0.867	0.038	0	0	7	S100a8
9.39029	0.25	0.001	0	0	7	Il1f9
8.6563	0.584	0.007	0	0	7	Cxcr2
8.22687	0.623	0.006	0	0	7	Mmp9
8.04104	0.265	0.005	0	0	7	Slfn4
7.86959	0.664	0.015	0	0	7	Hdc
7.40074	0.834	0.035	0	0	7	Csf3r
7.14661	0.497	0.011	0	0	7	Retnlg
6.83774	0.307	0.01	0	0	7	Il1r2
6.53406	0.819	0.074	0	0	7	Il1b
6.02735	0.419	0.035	0	0	7	Clec4d
5.50995	0.365	0.024	0	0	7	Slfn1
5.34182	0.426	0.066	3.1769e-238	6.02054e-234	7	Cxcl2
5.284	0.748	0.108	0	0	7	Mxd1
5.13429	0.265	0.035	3.56091e-162	6.74828e-158	7	Nlrp3
5.04354	0.299	0.039	6.95838e-186	1.31868e-181	7	Oasl2
4.91316	0.289	0.046	1.66784e-151	3.16073e-147	7	Csf1
4.84603	0.312	0.045	2.86483e-179	5.42914e-175	7	Ifitm1
4.57935	0.318	0.045	6.88165e-185	1.30414e-180	7	Cd300ld
4.47408	0.443	0.089	4.59012e-200	8.69874e-196	7	Gcnt2
4.41809	0.481	0.11	1.46746e-197	2.78099e-193	7	Ccr1
4.41236	0.471	0.057	0	0	7	Pglyrp1
4.34452	0.596	0.098	0	0	7	Lst1
4.30781	0.476	0.14	1.77947e-145	3.37227e-141	7	Ier3
4.21696	0.292	0.039	5.2498e-179	9.94891e-175	7	Hp
4.12465	0.267	0.061	3.61543e-92	6.8516e-88	7	Slc7a11
4.08224	0.326	0.092	6.72352e-92	1.27417e-87	7	Il1rn
3.95827	0.52	0.124	6.46183e-203	1.22458e-198	7	Slpi
3.90696	0.537	0.137	1.8438e-200	3.49418e-196	7	Cd300lf
9.78508	0.268	0.001	0	0	8	Sox17	Endothelial cell
9.56097	0.472	0.001	0	0	8	Adgrl4
9.51912	0.311	0.001	0	0	8	Sox18
9.36647	0.753	0.003	0	0	8	Cyyr1
9.20201	0.439	0.002	0	0	8	Gpihbp1
9.14491	0.27	0.001	0	0	8	Ccm2l
9.10894	0.412	0.001	0	0	8	Tie1
8.94536	0.443	0.002	0	0	8	Arhgef15
8.87452	0.326	0.001	0	0	8	Emcn
8.72397	0.662	0.004	0	0	8	Podxl
8.72124	0.852	0.009	0	0	8	Cdh5
8.71857	0.709	0.007	0	0	8	Ptprb
8.69436	0.346	0.002	0	0	8	Sema3g
8.67996	0.849	0.007	0	0	8	Egfl7
8.39812	0.363	0.002	0	0	8	Myct1
8.27149	0.784	0.008	0	0	8	Cldn5
8.21047	0.28	0.001	0	0	8	Mmrn2
8.10018	0.534	0.006	0	0	8	Clec14a
8.03612	0.452	0.006	0	0	8	Plvap
8.01572	0.264	0.001	0	0	8	Nova2
7.99204	0.291	0.002	0	0	8	Sox11
7.97925	0.431	0.005	0	0	8	Kdr
7.97303	0.287	0.002	0	0	8	Glp1r
7.92463	0.687	0.009	0	0	8	Tspan7
7.9002	0.287	0.002	0	0	8	Stmn2
7.7003	0.371	0.005	0	0	8	Pcdh17
7.66917	0.825	0.018	0	0	8	Adgrf5
7.52931	0.367	0.004	0	0	8	Acer2
7.25926	0.293	0.003	0	0	8	Sox7
7.22406	0.588	0.007	0	0	8	Rasip1
9.24335	0.295	0	0	0	9	Myocd	Fibroblast_Myh11 high
9.06236	0.652	0.006	0	0	9	Myh11
9.02658	0.427	0.002	0	0	9	Cnn1
8.89104	0.421	0.001	0	0	9	Actg2
8.58769	0.253	0.001	0	0	9	Scube3
8.49963	0.261	0.002	0	0	9	Cox4i2
8.42372	0.416	0.004	0	0	9	Actc1
8.36118	0.486	0.002	0	0	9	Lmod1
8.19167	0.699	0.028	0	0	9	Acta2
8.15074	0.261	0.001	0	0	9	Adcy5
8.12127	0.323	0.002	0	0	9	Sh3bgr
8.04267	0.452	0.004	0	0	9	Notch3
7.96674	0.663	0.013	0	0	9	Myl9
7.82913	0.258	0.001	0	0	9	Lgr6
7.48399	0.315	0.003	0	0	9	Lmcd1
7.44268	0.567	0.009	0	0	9	Gucy1b1
7.43181	0.652	0.016	0	0	9	Gucy1a1
7.34455	0.612	0.019	0	0	9	Tpm2
7.34239	0.548	0.008	0	0	9	Synpo2
7.26193	0.728	0.041	0	0	9	Tagln
7.21133	0.638	0.016	0	0	9	Mustn1
7.15987	0.41	0.007	0	0	9	Myom1
7.07159	0.632	0.01	0	0	9	Des
6.99851	0.497	0.007	0	0	9	Kcnk3
6.82455	0.36	0.004	0	0	9	Pdlim3
6.55419	0.278	0.004	0	0	9	Cdh13
6.51677	0.598	0.014	0	0	9	Postn
6.42687	0.272	0.004	0	0	9	Mrvi1
6.40535	0.368	0.007	0	0	9	Cspg4
6.38239	0.579	0.028	0	0	9	Pde5a
6.64388	0.342	0.009	0	0	10	Adgre4	Conventional Dendritic cell_Adgre4 high
6.14617	0.506	0.009	0	0	10	Ifitm6
5.93022	0.279	0.014	1.76943e-253	3.35325e-249	10	Apoc2
4.80785	0.52	0.04	0	0	10	Gpr141
4.43919	0.741	0.135	5.09747e-270	9.66021e-266	10	Plac8
4.42355	0.532	0.047	0	0	10	Clec4a1
3.97579	0.371	0.059	3.49372e-127	6.62094e-123	10	Ifi204
3.84569	0.385	0.047	4.8304e-167	9.15408e-163	10	Ly6c2
3.76644	0.33	0.046	4.20572e-126	7.97025e-122	10	Gm21188
3.66588	0.267	0.043	7.30564e-87	1.38449e-82	10	Ptpro
3.66163	0.293	0.027	3.94635e-162	7.47874e-158	10	F13a1
3.53878	0.282	0.042	2.07216e-97	3.92695e-93	10	Ceacam1
3.52273	0.845	0.199	9.06838e-255	1.71855e-250	10	Ifitm3
3.50302	0.253	0.056	5.01313e-56	9.50039e-52	10	Fcgr4
3.4308	0.428	0.101	2.75494e-95	5.22088e-91	10	Hes1
3.31118	0.687	0.105	5.87321e-263	1.11303e-258	10	Lst1
3.30113	0.339	0.067	1.51584e-89	2.87266e-85	10	Klra2
3.26305	0.575	0.173	1.44154e-109	2.73186e-105	10	Gngt2
3.2357	0.388	0.061	7.67144e-130	1.45382e-125	10	Emilin2
3.14305	0.647	0.17	3.72176e-147	7.0531e-143	10	Ms4a6c
3.077	0.463	0.095	1.42147e-121	2.69383e-117	10	Cd300a
3.06267	0.353	0.079	2.12354e-80	4.02431e-76	10	Hck
2.97696	0.305	0.053	2.91917e-88	5.53212e-84	10	Ms4a4c
2.97628	0.33	0.051	5.42297e-111	1.02771e-106	10	Ace
2.96134	0.328	0.088	5.48579e-59	1.03961e-54	10	Fgd4
2.93407	0.374	0.046	1.77186e-156	3.35786e-152	10	Cx3cr1
2.929	0.52	0.123	2.28236e-119	4.32529e-115	10	Csf1r
2.88391	0.307	0.08	2.85184e-56	5.40452e-52	10	Grk3
2.86375	0.325	0.098	1.55339e-49	2.94383e-45	10	Lair1
2.85907	0.534	0.148	8.48851e-105	1.60866e-100	10	Clec4a3
9.49879	0.419	0.001	0	0	11	Klra4	NK cell
9.43397	0.427	0.001	0	0	11	Klra8
9.01832	0.964	0.008	0	0	11	Gzma
8.92793	0.473	0.002	0	0	11	Ncr1
8.6523	0.491	0.002	0	0	11	Gzmb
8.22243	0.376	0.002	0	0	11	Klra9
8.17934	0.656	0.006	0	0	11	Prf1
8.07034	0.541	0.004	0	0	11	Klrb1c
7.97957	0.423	0.003	0	0	11	Klri2
7.74747	0.276	0.002	0	0	11	Klra7
7.28911	0.746	0.01	0	0	11	Klre1
6.86593	0.437	0.006	0	0	11	Eomes
6.65299	0.638	0.011	0	0	11	Klrc2
6.28983	0.978	0.054	0	0	11	Ccl5
6.23661	0.9	0.03	0	0	11	Nkg7
6.18246	0.695	0.019	0	0	11	Klrk1
5.77011	0.333	0.008	0	0	11	Ifng
5.40002	0.728	0.047	0	0	11	Klrd1
5.25135	0.297	0.014	1.05895e-248	2.00681e-244	11	Itga2
5.23911	0.276	0.009	5.34574e-298	1.01307e-293	11	Klrc1
5.18505	0.832	0.047	0	0	11	Il2rb
4.88052	0.427	0.02	0	0	11	Ctsw
4.83944	0.545	0.034	0	0	11	Il18rap
4.60377	0.502	0.038	4.53668e-293	8.59746e-289	11	Ccl4
4.53538	0.38	0.035	4.13553e-186	7.83724e-182	11	Spry2
4.50362	0.502	0.05	1.98216e-232	3.75639e-228	11	Serpinb9
4.31301	0.961	0.255	2.66414e-250	5.04881e-246	11	AW112010
4.03656	0.552	0.09	4.8447e-164	9.18119e-160	11	Nr4a2
3.78534	0.548	0.068	6.49271e-204	1.23043e-199	11	Txk
3.72369	0.262	0.025	9.85921e-120	1.86842e-115	11	Gm2682
1.55441	0.325	0.056	1.47965e-72	2.80409e-68	12	Igfbp5	Fibroblast_Jchain high
1.36057	0.996	0.974	3.49753e-113	6.62817e-109	12	mt-Atp6
1.31609	0.989	0.967	7.45124e-107	1.41208e-102	12	mt-Co2
1.27872	0.966	0.867	2.63344e-72	4.99064e-68	12	mt-Nd2
1.27108	0.981	0.946	5.80414e-97	1.09994e-92	12	mt-Cytb
1.26896	0.996	0.979	8.93006e-113	1.69234e-108	12	mt-Co3
1.19047	0.996	0.941	1.29135e-83	2.44724e-79	12	mt-Nd4
1.17552	0.306	0.038	3.62906e-104	6.87744e-100	12	Jchain
1.15435	0.536	0.1	5.37789e-105	1.01916e-100	12	Inmt
1.06156	0.736	0.607	2.94518e-24	5.5814e-20	12	mt-Nd5
1.04119	0.989	0.969	1.62836e-89	3.08591e-85	12	mt-Co1
1.02681	0.875	0.749	1.00103e-36	1.89705e-32	12	mt-Nd3
1.024	0.989	0.926	1.59967e-67	3.03154e-63	12	mt-Nd1
0.956785	0.423	0.061	9.20676e-121	1.74477e-116	12	Retnla
0.928097	0.287	0.089	6.60705e-27	1.2521e-22	12	Npnt
0.921743	0.517	0.12	4.84876e-99	9.18889e-95	12	Scgb1a1
0.862091	0.842	0.333	1.30228e-76	2.46794e-72	12	Ighm
0.784111	0.823	0.615	3.22214e-33	6.10629e-29	12	Gm26917
0.775018	0.868	0.326	3.43572e-98	6.51104e-94	12	Gsn
0.759598	0.287	0.102	9.88435e-22	1.87318e-17	12	Gpx3
0.747792	0.94	0.194	2.57286e-177	4.87583e-173	12	Mgp
0.616359	0.8	0.597	1.46227e-22	2.77116e-18	12	Crip1
0.611312	0.34	0.283	0.000586185	1	12	Timp2
0.590145	0.468	0.145	4.24323e-39	8.04134e-35	12	Bgn
0.577823	0.664	0.068	1.04705e-296	1.98426e-292	12	Sftpc
0.562183	0.54	0.138	5.32891e-66	1.00988e-61	12	Col1a2
0.558719	0.581	0.604	1.89165e-05	0.358487	12	Gm10076
0.552236	0.321	0.14	6.88608e-16	1.30498e-11	12	Timp3
0.54288	0.257	0.113	1.23064e-11	2.33219e-07	12	Serping1
0.479458	0.475	0.252	5.49108e-21	1.04061e-16	12	C3
7.00977	0.391	0.002	0	0	13	Gcsam	pDendritic cell_Gcsam high
6.89002	0.791	0.007	0	0	13	Xcr1
6.85456	0.496	0.004	0	0	13	Gpr141b
6.44743	0.733	0.011	0	0	13	Sept3
6.28243	0.663	0.009	0	0	13	Gm43914
6.13009	0.31	0.004	0	0	13	Snx22
5.83508	0.636	0.013	0	0	13	Clec9a
5.1704	0.298	0.008	0	0	13	Mycl
4.97616	0.717	0.024	0	0	13	Ifi205
4.81816	0.655	0.033	0	0	13	Cldn1
4.81384	0.57	0.024	0	0	13	Tlr3
4.78245	0.713	0.024	0	0	13	Itgae
4.72414	0.306	0.011	1.88098e-285	3.56465e-281	13	Pianp
4.56583	0.698	0.029	0	0	13	Flt3
4.35847	0.547	0.019	0	0	13	Gm36723
4.00643	0.705	0.045	0	0	13	Hepacam2
3.94015	0.453	0.029	1.037e-281	1.96522e-277	13	Tnni2
3.83458	0.481	0.032	6.06969e-283	1.15027e-278	13	Klrb1b
3.78927	0.267	0.011	1.31957e-222	2.50072e-218	13	Dnase1l3
3.77859	0.306	0.018	4.58994e-197	8.6984e-193	13	Kctd14
3.72028	0.298	0.016	2.94594e-210	5.58285e-206	13	Zfp366
3.71416	0.88	0.101	0	0	13	Ckb
3.68522	0.469	0.03	6.75463e-288	1.28007e-283	13	St3gal5
3.68258	0.981	0.142	0	0	13	Plbd1
3.68167	1	0.563	4.19018e-172	7.94081e-168	13	Cst3
3.6591	0.891	0.104	0	0	13	Wdfy4
3.65695	0.612	0.063	1.56569e-256	2.96713e-252	13	Rab7b
3.57835	0.322	0.022	3.20486e-186	6.07353e-182	13	Tspan33
3.5403	0.469	0.042	1.96111e-213	3.7165e-209	13	Pak1
3.53894	0.484	0.036	3.2664e-257	6.19015e-253	13	Rtl8b
8.23979	0.268	0.001	0	0	14	Lad1	Conventional dendritic cell_H2-M2 high
8.20194	0.65	0.011	0	0	14	Ccl22
7.97992	0.811	0.014	0	0	14	Fscn1
7.82242	0.252	0.002	0	0	14	Apol7c
7.46948	0.362	0.004	0	0	14	Slco5a1
6.887	0.295	0.002	0	0	14	Nudt17
6.48612	0.63	0.013	0	0	14	Cacnb3
6.41904	0.433	0.007	0	0	14	Mreg
6.0247	0.445	0.01	0	0	14	Strip2
5.79087	0.268	0.006	0	0	14	Tmem150c
5.51146	0.543	0.027	0	0	14	Zmynd15
5.48426	0.48	0.01	0	0	14	Mmp25
5.45921	0.693	0.023	0	0	14	Il4i1
5.28153	0.291	0.016	1.14048e-204	2.16132e-200	14	Aldh1a2
5.20779	0.488	0.023	0	0	14	Adam23
5.0895	0.488	0.023	0	0	14	Snhg15
5.08758	0.394	0.016	0	0	14	Adcy6
4.96203	0.827	0.065	0	0	14	Tbc1d4
4.7629	0.5	0.037	4.25499e-278	8.06363e-274	14	Serpinb6b
4.53713	0.386	0.02	8.36197e-275	1.58468e-270	14	Tspan33
4.47474	0.618	0.044	0	0	14	Rogdi
4.28319	0.264	0.008	1.4405e-267	2.72989e-263	14	Tnfrsf9
4.25912	0.744	0.059	0	0	14	Relb
4.23436	0.394	0.035	5.76552e-180	1.09262e-175	14	Zc3h12c
4.14641	0.362	0.027	2.87792e-193	5.45395e-189	14	Papss2
4.11484	0.52	0.064	2.1534e-181	4.0809e-177	14	Tspan3
4.10642	0.756	0.091	6.65194e-292	1.26061e-287	14	Basp1
4.06927	0.26	0.008	3.34897e-268	6.34663e-264	14	Tnfrsf4
4.03353	0.76	0.086	8.33675e-302	1.5799e-297	14	Marcksl1
4.02815	0.858	0.276	8.99039e-159	1.70377e-154	14	Tmem123
7.89687	0.305	0.001	0	0	15	Hmmr
7.64017	0.357	0.003	0	0	15	Hist1h1b	Dividing Dendritic cell
7.55243	0.815	0.008	0	0	15	Pclaf
7.50369	0.502	0.002	0	0	15	Ccna2
7.48359	0.297	0.001	0	0	15	Esco2
7.23651	0.257	0.001	0	0	15	Pbk
6.97669	0.627	0.008	0	0	15	Ube2c
6.96766	0.667	0.006	0	0	15	Birc5
6.8632	0.538	0.004	0	0	15	Nusap1
6.83413	0.482	0.003	0	0	15	Cenpf
6.80843	0.574	0.005	0	0	15	Kif11
6.68293	0.566	0.007	0	0	15	Rrm2
6.60899	0.277	0.002	0	0	15	Plk1
6.47391	0.819	0.022	0	0	15	Top2a
6.37084	0.45	0.004	0	0	15	Cdca3
6.29585	0.799	0.018	0	0	15	Mki67
6.26898	0.458	0.004	0	0	15	Knl1
6.2615	0.253	0.002	0	0	15	Sgo1
6.24923	0.49	0.006	0	0	15	Cdca8
6.2438	0.349	0.003	0	0	15	Ncapg
6.21508	0.422	0.006	0	0	15	Cenpe
6.20285	0.486	0.004	0	0	15	Kif15
6.19167	0.47	0.008	0	0	15	Tpx2
6.15114	0.514	0.008	0	0	15	Cdk1
6.13472	0.261	0.003	0	0	15	Hist1h2ap
6.09674	0.289	0.003	0	0	15	Ccnb1
5.98622	0.257	0.003	0	0	15	Kif20a
5.8622	0.378	0.005	0	0	15	Spc25
5.66554	0.325	0.004	0	0	15	Cdc20
5.66118	0.253	0.003	0	0	15	Foxm1
10.3559	0.386	0	0	0	16	Mlc1	AT2 cell
10.0032	0.533	0.002	0	0	16	Hc
9.99289	0.305	0	0	0	16	Atp6v1c2
9.92621	0.443	0	0	0	16	Irx1
9.72196	0.313	0	0	0	16	Arhgef38
9.69813	0.313	0	0	0	16	Slc26a4
9.68356	0.472	0.001	0	0	16	Myh14
9.56308	0.646	0.007	0	0	16	Slc34a2
9.48654	0.654	0.006	0	0	16	Sftpb
9.46606	0.642	0.069	1.16529e-269	2.20833e-265	16	Sftpc
9.38013	0.313	0.001	0	0	16	Tmem56
9.34008	0.289	0	0	0	16	Cftr
9.30616	0.667	0.011	0	0	16	Cxcl15
9.28243	0.72	0.011	0	0	16	Sftpd
9.27629	0.699	0.027	0	0	16	Sftpa1
9.25508	0.524	0.001	0	0	16	Sfta2
9.19105	0.573	0.003	0	0	16	S100g
9.14513	0.301	0	0	0	16	Foxa1
9.11139	0.593	0.001	0	0	16	Sfta3-ps
9.08459	0.85	0.002	0	0	16	Nkx2-1
9.07881	0.484	0.001	0	0	16	Egfl6
9.03439	0.411	0.001	0	0	16	Irx2
9.01963	0.402	0.001	0	0	16	Aqp5
8.93125	0.711	0.004	0	0	16	Cldn18
8.91456	0.252	0	0	0	16	Npw
8.69607	0.927	0.011	0	0	16	Wfdc2
8.67555	0.455	0.001	0	0	16	Irx3
8.52755	0.614	0.005	0	0	16	Lamp3
8.49767	0.593	0.001	0	0	16	Cldn3
8.49132	0.61	0.003	0	0	16	Muc1
