# Supplementary material for: Unveiling Interleukin-40: A Novel Regulator of Macrophage and B Cell Function in Allergic Asthma
Source: Int J Biol Sci. 2026 Jun 4;22(11):6115–31. doi: 10.7150/ijbs.128164 (PMC13282775; doi:10.7150/ijbs.128164)
Supplement: Supplementary file 3 — Supplementary table 4: lung scRNAseq markers. [file ijbsv22p6115s3.xlsx]

## Sheet: Sheet1
avg_log2FC	pct.1	pct.2	p_val	p_val_adj	cluster	gene
4.77898	0.686	0.051	0	0	0	Il1b	Neutrophil progenitor
3.96265	0.386	0.068	0	0	0	Fgl2
3.84602	0.568	0.087	0	0	0	Ifitm1
3.75094	0.309	0.054	0	0	0	Gm34455
3.68167	0.592	0.097	0	0	0	Pla2g7
3.63599	0.369	0.053	0	0	0	H2-Q10
3.2475	0.325	0.066	1.03014e-298	1.9311e-294	0	Cxcl2
3.16075	0.97	0.455	0	0	0	Csf3r
3.12314	0.39	0.09	0	0	0	4732465J04Rik
3.09186	0.535	0.13	0	0	0	Cd300ld
3.09157	0.845	0.272	0	0	0	Dusp1
3.02164	0.599	0.141	0	0	0	Jaml
3.01414	0.41	0.084	0	0	0	Stfa2l1
3.00963	0.527	0.104	0	0	0	Cd101
2.98369	0.773	0.174	0	0	0	Clec4d
2.93813	0.314	0.051	0	0	0	Cstdc4
2.93711	0.392	0.131	1.47074e-230	2.75705e-226	0	Wfdc17
2.90308	0.328	0.102	1.32842e-209	2.49026e-205	0	Oasl2
2.78187	0.911	0.317	0	0	0	Ccl6
2.7472	0.414	0.109	0	0	0	Slc7a11
2.72402	0.256	0.087	8.95389e-138	1.6785e-133	0	Rtp4
2.71792	0.372	0.097	7.54198e-288	1.41382e-283	0	Nlrp12
2.71307	0.261	0.093	1.45982e-134	2.73657e-130	0	1600010M07Rik
2.71296	0.338	0.092	9.03103e-249	1.69296e-244	0	Nlrp3
2.70692	0.263	0.073	3.82215e-174	7.16499e-170	0	St3gal6
2.68184	0.847	0.381	0	0	0	Junb
2.68036	0.612	0.153	0	0	0	Sirpb1b
2.68013	0.494	0.118	0	0	0	Gm5150
2.67556	0.546	0.136	0	0	0	Arg2
2.66705	0.418	0.125	2.12637e-292	3.98609e-288	0	Gm16556
3.38928	0.315	0.038	0	0	1	Orm1	Neutrophil_Ngp high
3.18135	0.343	0.045	0	0	1	Ffar2
3.17345	0.3	0.038	0	0	1	Tmem216
3.0588	1	0.344	0	0	1	Ltf
3.03547	0.822	0.13	0	0	1	AA467197
3.00612	0.591	0.112	0	0	1	Zmpste24
2.94074	0.485	0.065	0	0	1	Inhba
2.8762	0.279	0.037	7.24554e-294	1.35825e-289	1	9830166K06Rik
2.84951	1	0.634	0	0	1	Ngp
2.79313	0.999	0.534	0	0	1	Camp
2.63662	0.27	0.045	6.54269e-236	1.22649e-231	1	Olr1
2.63037	0.433	0.069	0	0	1	Olfml2b
2.59585	0.547	0.081	0	0	1	F730016J06Rik
2.58315	0.687	0.119	0	0	1	Cebpe
2.58131	0.413	0.069	0	0	1	Lbp
2.57809	0.457	0.074	0	0	1	4930438A08Rik
2.56056	0.286	0.052	3.81434e-235	7.15036e-231	1	Mlst8
2.53186	0.906	0.23	0	0	1	Lta4h
2.49449	0.443	0.07	0	0	1	Ica1
2.44669	1	0.522	0	0	1	Lcn2
2.4447	0.505	0.088	0	0	1	Plscr1
2.39217	0.334	0.048	0	0	1	Tex15
2.37191	0.492	0.082	0	0	1	Gm47071
2.3433	0.654	0.135	0	0	1	Ly75
2.34088	0.82	0.192	0	0	1	Serpinb1a
2.32066	0.34	0.061	1.53008e-279	2.86829e-275	1	Slc17a9
2.30554	0.874	0.246	0	0	1	Ly6g
2.29091	0.996	0.448	0	0	1	Ifitm6
2.28667	0.839	0.168	0	0	1	Fmnl2
2.28011	1	0.53	0	0	1	Anxa1
2.84265	0.331	0.045	0	0	2	Gpr27
2.55405	0.317	0.063	3.79825e-221	7.12021e-217	2	Acvrl1
2.17503	0.983	0.394	0	0	2	Mmp8	Neutrophil_Mmp8 high
1.96702	0.363	0.092	1.30516e-189	2.44666e-185	2	Ceacam10
1.80031	0.618	0.201	1.39101e-276	2.60759e-272	2	Mmp25
1.79165	0.468	0.141	4.90434e-208	9.19368e-204	2	1700047M11Rik
1.68108	0.977	0.462	0	0	2	Ifitm6
1.62284	0.323	0.121	6.02299e-100	1.12907e-95	2	Trp53inp2
1.6024	0.989	0.496	0	0	2	Mmp9
1.58004	0.973	0.423	0	0	2	Adpgk
1.568	0.63	0.227	1.28574e-226	2.41026e-222	2	Itgb2l
1.48895	0.597	0.215	6.53173e-218	1.22444e-213	2	Crispld2
1.48222	0.362	0.137	5.00877e-107	9.38945e-103	2	Tob1
1.47475	0.925	0.383	0	0	2	Cd177
1.45135	0.439	0.158	2.49048e-146	4.66866e-142	2	Thbs1
1.44533	0.365	0.149	8.9359e-98	1.67512e-93	2	Fmo5
1.42336	0.535	0.238	3.7974e-143	7.1186e-139	2	Rab3d
1.41801	0.434	0.177	2.88532e-119	5.40882e-115	2	Mapk13
1.41229	0.996	0.529	0	0	2	Wfdc21
1.38425	0.986	0.543	0	0	2	Retnlg
1.3776	1	0.862	0	0	2	S100a9
1.37313	0.79	0.318	8.45248e-258	1.5845e-253	2	Fpr2
1.37	0.307	0.12	1.81235e-82	3.39744e-78	2	F730016J06Rik
1.36831	0.368	0.152	6.6218e-95	1.24132e-90	2	B230208H11Rik
1.34858	0.499	0.191	1.45394e-150	2.72555e-146	2	Mrgpra2b
1.33999	0.999	0.886	0	0	2	S100a8
1.33901	0.751	0.275	5.23567e-257	9.81478e-253	2	Ly6g
1.3355	0.624	0.314	6.24932e-144	1.1715e-139	2	Degs1
1.29599	0.255	0.11	1.5834e-56	2.96824e-52	2	Dgat2
1.28107	0.318	0.139	1.41181e-71	2.64657e-67	2	Gdpd3
5.67459	0.339	0.019	0	0	3	Iglc1	pre pro B cell
5.60691	0.402	0.021	0	0	3	Coq7
5.48693	0.656	0.033	0	0	3	Fam129c
5.02172	0.293	0.015	0	0	3	Slc2a7
4.95716	0.501	0.021	0	0	3	Agbl1
4.78765	0.262	0.011	0	0	3	Il2ra
4.78263	0.41	0.015	0	0	3	Klhl14
4.6423	0.533	0.041	0	0	3	Pafah1b3
4.63956	0.301	0.017	0	0	3	Myl4
4.52766	0.67	0.056	0	0	3	Spib
4.50675	0.697	0.056	0	0	3	Fcrla
4.4574	0.654	0.042	0	0	3	Akap12
4.45054	0.621	0.054	0	0	3	Cd72
4.44599	0.782	0.107	0	0	3	Igkc
4.40411	0.423	0.026	0	0	3	Rag1
4.38083	0.667	0.05	0	0	3	Chchd10
4.37755	0.802	0.058	0	0	3	Cecr2
4.31988	0.731	0.085	0	0	3	Atp1b1
4.3129	0.914	0.061	0	0	3	Vpreb3
4.31162	0.565	0.051	0	0	3	Sox4
4.31012	0.518	0.064	0	0	3	Arl5c
4.30745	0.467	0.033	0	0	3	Cpm
4.26014	0.994	0.324	0	0	3	Ighm
4.19098	0.303	0.035	0	0	3	Kctd3
4.15619	0.513	0.05	0	0	3	Irf4
4.1048	0.598	0.055	0	0	3	Bcl7a
4.05972	0.392	0.028	0	0	3	Sorcs2
4.05477	0.654	0.069	0	0	3	Gm30211
4.046	0.813	0.083	0	0	3	Ly6d
4.04261	0.659	0.074	0	0	3	Ppm1e
2.46933	0.998	0.549	0	0	4	Retnlg	Neutrophil_Retnlg high
1.75257	0.984	0.653	0	0	4	S100a6
1.6463	0.492	0.19	2.17198e-144	4.07159e-140	4	Fpr1
1.6445	0.686	0.24	9.46492e-251	1.77429e-246	4	Il1f9
1.62132	0.278	0.092	7.91381e-88	1.48352e-83	4	Mirt2
1.59374	0.269	0.102	5.69831e-70	1.06821e-65	4	Mov10
1.57066	0.938	0.409	0	0	4	Mmp8
1.53023	0.839	0.496	2.13412e-246	4.00063e-242	4	Prr13
1.52863	0.272	0.128	4.92145e-50	9.22576e-46	4	9830107B12Rik
1.52493	0.349	0.15	1.21838e-77	2.28397e-73	4	Osm
1.48906	0.494	0.216	1.35479e-122	2.5397e-118	4	Timp2
1.48194	0.319	0.124	3.88689e-78	7.28636e-74	4	Stfa2l1
1.43716	0.314	0.163	3.33919e-50	6.25964e-46	4	Ifrd1
1.42836	0.675	0.403	3.40817e-137	6.38896e-133	4	R3hdm4
1.42745	0.717	0.237	6.51733e-262	1.22174e-257	4	Clec4d
1.41904	0.294	0.144	4.38284e-49	8.21608e-45	4	Pdlim7
1.39643	0.978	0.707	0	0	4	S100a11
1.39012	0.554	0.288	2.02031e-112	3.78728e-108	4	Stx11
1.38693	0.294	0.131	3.6381e-58	6.81998e-54	4	Il1rn
1.37951	0.75	0.352	4.25749e-197	7.98109e-193	4	Adam8
1.36484	0.335	0.163	8.46441e-59	1.58674e-54	4	Gadd45a
1.35535	0.975	0.506	2.40728e-305	4.51269e-301	4	Mmp9
1.35263	0.388	0.173	3.12136e-82	5.85131e-78	4	Mgam
1.31914	0.793	0.464	1.81072e-176	3.39438e-172	4	Mcemp1
1.30268	0.613	0.263	3.30659e-154	6.19854e-150	4	Dhrs9
1.29379	0.419	0.192	3.13578e-86	5.87833e-82	4	Rdh12
1.29147	0.529	0.278	1.63295e-97	3.06113e-93	4	Slc16a3
1.28364	0.451	0.211	1.07572e-90	2.01654e-86	4	Clec4e
1.26777	0.854	0.396	5.36808e-240	1.0063e-235	4	Cxcr2
1.26123	0.999	0.864	0	0	4	S100a9
5.82312	0.354	0.005	0	0	5	Ms4a8a	Macrophage_S100a4 high
5.77957	0.285	0.004	0	0	5	Fcgr1
5.72521	0.405	0.007	0	0	5	Msr1
5.71219	0.99	0.039	0	0	5	S100a4
5.64721	0.774	0.015	0	0	5	Arhgef37
5.53106	0.896	0.029	0	0	5	Fn1
5.35566	0.318	0.006	0	0	5	Mfsd7a
5.35137	0.389	0.006	0	0	5	Vcan
5.32713	0.982	0.048	0	0	5	Ccr2
5.28027	0.447	0.01	0	0	5	Ifi211
5.2569	0.541	0.012	0	0	5	Mcub
5.09384	0.382	0.011	0	0	5	Olfm1
4.9544	0.973	0.051	0	0	5	Ms4a6c
4.93399	0.625	0.016	0	0	5	Stxbp6
4.87253	0.934	0.045	0	0	5	F13a1
4.63667	0.77	0.025	0	0	5	Lrp1
4.52279	0.872	0.046	0	0	5	Plcb1
4.52014	0.68	0.021	0	0	5	Ptpro
4.50821	0.265	0.008	0	0	5	Nupr1
4.46281	0.656	0.025	0	0	5	Ifi207
4.45434	0.315	0.016	0	0	5	Tnfsf13
4.45206	0.427	0.014	0	0	5	Cd302
4.44288	0.403	0.019	0	0	5	F10
4.41591	0.268	0.009	0	0	5	Sestd1
4.28535	0.431	0.017	0	0	5	Abca9
4.27059	0.95	0.043	0	0	5	Pid1
4.24089	0.446	0.017	0	0	5	Ms4a4a
4.23828	0.327	0.011	0	0	5	Tbc1d9
4.23761	0.406	0.014	0	0	5	Zfyve9
4.13564	0.476	0.022	0	0	5	Plxnb2
4.4915	0.265	0.009	0	0	6	Nuf2	Neutrophil_Fcnb high
4.37642	0.293	0.011	0	0	6	Depdc1a
4.33738	0.724	0.072	0	0	6	Fcnb
4.23682	0.376	0.017	0	0	6	Asf1b
4.22606	0.322	0.013	0	0	6	Plk1
4.18832	0.425	0.019	0	0	6	Spc25
4.18637	0.467	0.024	0	0	6	Rrm2
4.16714	0.307	0.013	0	0	6	E2f7
4.12242	0.259	0.01	0	0	6	Kntc1
4.11184	0.424	0.02	0	0	6	Cdk1
4.07043	0.348	0.016	0	0	6	Kifc1
4.03402	0.309	0.015	0	0	6	Sgo2a
4.01892	0.559	0.031	0	0	6	Kif15
4.00454	0.488	0.034	0	0	6	Ube2c
3.98136	0.251	0.012	0	0	6	Tk1
3.96085	0.463	0.024	0	0	6	Cit
3.94624	0.284	0.012	0	0	6	Esco2
3.94429	0.386	0.019	0	0	6	Hmmr
3.92064	0.438	0.023	0	0	6	Cdca3
3.91799	0.517	0.028	0	0	6	Cdca8
3.91011	0.318	0.018	0	0	6	Efcab11
3.90537	0.325	0.016	0	0	6	Ccnf
3.89263	0.327	0.017	0	0	6	Kif22
3.89195	0.317	0.014	0	0	6	Cdca2
3.88942	0.318	0.016	0	0	6	Ncapg
3.84511	0.274	0.014	0	0	6	Cdc7
3.81252	0.287	0.015	0	0	6	Cdkn3
3.80886	0.525	0.028	0	0	6	Birc5
3.79794	0.331	0.02	0	0	6	Gatm
3.79092	0.327	0.016	0	0	6	Pbk
6.87127	0.429	0.005	0	0	7	Fcer2a	Mature B cell
6.24765	0.29	0.006	0	0	7	Trim7
6.2324	0.34	0.006	0	0	7	Cr2
5.60723	0.52	0.018	0	0	7	H2-DMb2
5.51666	0.4	0.013	0	0	7	Rasgrp3
5.23853	0.262	0.011	0	0	7	Gm31243
5.20964	0.272	0.009	0	0	7	Rapgef4
5.16786	0.906	0.064	0	0	7	Ighd
5.0618	0.652	0.028	0	0	7	Fcmr
4.84788	0.657	0.04	0	0	7	H2-Ob
4.83724	0.404	0.022	0	0	7	Zfp318
4.75775	0.475	0.026	0	0	7	Ciita
4.68961	0.969	0.056	0	0	7	H2-Eb1
4.65739	0.969	0.128	0	0	7	Bank1
4.62912	0.321	0.017	0	0	7	Cd83
4.55104	0.273	0.014	0	0	7	Cxcr5
4.54526	0.53	0.027	0	0	7	Scd1
4.52165	0.991	0.077	0	0	7	H2-Aa
4.36109	0.473	0.029	0	0	7	Cd22
4.35589	0.276	0.017	0	0	7	Ccr7
4.35438	0.288	0.024	8.15463e-277	1.52867e-272	7	H2-Oa
4.28007	0.964	0.077	0	0	7	H2-Ab1
4.20879	0.999	0.15	0	0	7	Cd74
4.17662	0.764	0.075	0	0	7	Btla
4.09637	0.401	0.042	0	0	7	Gm15675
4.09349	0.425	0.046	0	0	7	Pgap1
4.07349	0.441	0.044	0	0	7	Gpr183
3.90575	0.4	0.035	0	0	7	Gm8369
3.89806	0.871	0.167	0	0	7	Fchsd2
3.85295	0.382	0.035	0	0	7	Fcrl1
2.76929	0.935	0.626	1.41927e-203	2.66056e-199	8	Mctp1	Neutrophil_Dach1 high
2.67798	0.931	0.669	1.1734e-193	2.19965e-189	8	Svil
2.89025	0.906	0.617	1.14557e-177	2.14749e-173	8	Pbx1
2.7375	0.895	0.616	2.34847e-169	4.40244e-165	8	Cers6
2.76717	0.893	0.577	1.58393e-159	2.96924e-155	8	Neat1
2.8441	0.879	0.584	2.08713e-166	3.91254e-162	8	Msra
2.68902	0.846	0.48	6.30086e-160	1.18116e-155	8	Ipcef1
2.75444	0.842	0.417	1.28813e-170	2.41472e-166	8	Antxr2
2.78141	0.835	0.454	9.08173e-163	1.70246e-158	8	Fgd4
2.67499	0.808	0.496	1.76346e-135	3.30578e-131	8	Vav3
2.76246	0.783	0.412	3.72086e-142	6.97512e-138	8	Atg7
2.88139	0.71	0.3	2.5644e-132	4.80723e-128	8	Abtb2
3.00551	0.652	0.354	1.85424e-87	3.47595e-83	8	Dach1
2.71038	0.603	0.266	6.91453e-96	1.2962e-91	8	Agap1
2.71104	0.587	0.236	1.80582e-93	3.38519e-89	8	Sfxn5
2.65452	0.571	0.344	5.5427e-58	1.03903e-53	8	Mcu
2.67711	0.556	0.25	3.29735e-78	6.18121e-74	8	Chst11
2.99866	0.498	0.159	1.76986e-102	3.31778e-98	8	Trem1
2.83341	0.482	0.151	4.09425e-99	7.67508e-95	8	A330023F24Rik
3.13141	0.469	0.285	3.65683e-41	6.85509e-37	8	Abca13
3.1709	0.417	0.192	6.4119e-52	1.20198e-47	8	Nos1ap
3.12099	0.386	0.117	3.16346e-79	5.93022e-75	8	Map3k9
2.64284	0.339	0.159	3.36343e-35	6.30509e-31	8	Peli2
2.79051	0.324	0.143	1.16803e-36	2.18959e-32	8	Pld1
2.72663	0.315	0.121	3.35876e-42	6.29634e-38	8	Gm13986
2.65064	0.308	0.184	1.77795e-19	3.33294e-15	8	Plekhg1
3.01656	0.297	0.161	5.11418e-22	9.58705e-18	8	Aff2
2.62962	0.286	0.102	1.51957e-41	2.84859e-37	8	Myo1d
2.98469	0.275	0.085	2.05011e-49	3.84314e-45	8	Gm36723
2.77973	0.257	0.08	3.49222e-45	6.54651e-41	8	Slc37a3
11.5391	0.867	0.002	0	0	9	Gm2682	T cell_Ms4a4b high
8.03468	0.826	0.014	0	0	9	Ms4a4b
11.5782	0.779	0.001	0	0	9	Il2rb
9.77974	0.73	0.005	0	0	9	Ccl5
8.12306	0.708	0.005	0	0	9	Cd247
10.0209	0.7	0.001	0	0	9	Trbc2
10.0921	0.641	0.001	0	0	9	Cd3e
8.05044	0.634	0.005	0	0	9	Tox
8.40941	0.619	0.003	0	0	9	Txk
7.93996	0.577	0.005	0	0	9	Thy1
11.3496	0.548	0.001	0	0	9	Bcl11b
8.2367	0.548	0.002	0	0	9	Tcf7
8.48064	0.536	0.002	0	0	9	Cd3g
9.87187	0.526	0.001	0	0	9	Ctsw
10.8972	0.467	0.001	0	0	9	Samd3
8.91806	0.457	0.002	0	0	9	Camk4
10.7029	0.44	0.001	0	0	9	Trbc1
9.89249	0.437	0	0	0	9	Klre1
8.15598	0.43	0.002	0	0	9	Klrb1c
10.7079	0.376	0	0	0	9	Trac
11.9414	0.342	0	0	0	9	Xcl1
8.84119	0.342	0.001	0	0	9	Zap70
9.72639	0.342	0.001	0	0	9	Klrc1
8.17581	0.337	0.001	0	0	9	Cd96
9.10391	0.317	0.001	0	0	9	Themis
9.55753	0.314	0	0	0	9	Ifngas1
10.8046	0.31	0	0	0	9	Klrc2
11.1999	0.31	0	0	0	9	Sh2d1a
7.74763	0.295	0.001	0	0	9	Tbx21
13.0569	0.27	0	0	0	9	Klra7
6.17008	0.867	0.079	0	0	10	Bst2	Dendritic cell_Siglech high
10.6902	0.823	0.002	0	0	10	Siglech
5.59307	0.783	0.028	0	0	10	Gria3
6.07984	0.75	0.016	0	0	10	Srgap3
7.96591	0.715	0.006	0	0	10	Cox6a2
6.48597	0.682	0.011	0	0	10	Pacsin1
6.52951	0.636	0.01	0	0	10	Slc41a2
7.13137	0.633	0.005	0	0	10	Cd300c
7.6058	0.633	0.006	0	0	10	Ccr9
7.30599	0.617	0.005	0	0	10	Ccnd1
9.70494	0.611	0.002	0	0	10	Grm8
6.35711	0.598	0.008	0	0	10	Pdzd4
6.3651	0.505	0.008	0	0	10	P2ry14
6.19091	0.5	0.012	0	0	10	Zc3h12c
6.88906	0.473	0.004	0	0	10	Paqr5
6.05492	0.446	0.006	0	0	10	Ctnnd2
6.22077	0.44	0.01	0	0	10	Eldr
7.37463	0.389	0.004	0	0	10	Ncald
9.09479	0.375	0.001	0	0	10	Havcr1
5.86868	0.359	0.008	0	0	10	Upb1
6.34997	0.342	0.006	0	0	10	Lag3
7.24686	0.334	0.002	0	0	10	Ddr1
5.61111	0.326	0.006	0	0	10	Sla2
5.80515	0.321	0.004	0	0	10	Hs3st1
10.9824	0.307	0	0	0	10	Ptprf
5.56388	0.307	0.006	0	0	10	Rtn4rl1
8.12411	0.302	0.001	0	0	10	Ephb2
5.61625	0.293	0.004	0	0	10	Cd4
11.3849	0.288	0	0	0	10	Klk1
5.88342	0.288	0.006	0	0	10	St8sia1
4.09964	0.722	0.099	1.81351e-306	3.39961e-302	11	Slc8a1	Macrophage_C1qb high
4.87712	0.696	0.081	0	0	11	Apoe
6.08281	0.639	0.03	0	0	11	Adgre4
3.88832	0.588	0.093	1.87465e-210	3.51422e-206	11	Gngt2
4.08755	0.582	0.064	2.54844e-284	4.7773e-280	11	Clec4a3
3.98341	0.555	0.063	1.16231e-262	2.17887e-258	11	Clec4a1
4.72549	0.493	0.047	1.09388e-276	2.05058e-272	11	Grk3
3.66862	0.484	0.055	9.83969e-221	1.84455e-216	11	Cdk14
4.22736	0.457	0.05	1.65223e-216	3.09726e-212	11	Tcf7l2
4.04397	0.442	0.06	2.59719e-174	4.8687e-170	11	Cx3cr1
3.95587	0.439	0.06	2.86138e-171	5.36395e-167	11	Nav1
8.47304	0.43	0.005	0	0	11	Pparg
4.03986	0.427	0.071	1.38819e-138	2.6023e-134	11	Ear2
6.63174	0.406	0.008	0	0	11	Ace
3.95658	0.406	0.042	3.09545e-201	5.80274e-197	11	Nr4a1
4.88376	0.397	0.031	1.49867e-259	2.8094e-255	11	Tmem51
4.18403	0.361	0.036	6.00639e-187	1.12596e-182	11	Zfyve9
4.00389	0.358	0.044	1.5176e-153	2.84489e-149	11	Arhgef10l
4.31891	0.358	0.054	2.27325e-122	4.26143e-118	11	Lgmn
3.98513	0.349	0.047	1.05639e-132	1.9803e-128	11	Dusp16
3.8396	0.337	0.037	5.2132e-157	9.77267e-153	11	Zbtb16
5.34434	0.334	0.037	2.67843e-158	5.02098e-154	11	Sdc3
3.85527	0.319	0.037	7.16662e-140	1.34345e-135	11	Sirpb1a
4.1071	0.307	0.051	2.36966e-95	4.44217e-91	11	Apoc2
5.18006	0.29	0.018	1.61757e-220	3.0323e-216	11	Hpgd
5.14354	0.287	0.014	1.77656e-256	3.33034e-252	11	Itgb5
3.9211	0.284	0.028	3.15768e-145	5.91939e-141	11	Cyth3
6.9649	0.26	0.005	0	0	11	Smpdl3b
7.93214	0.257	0.002	0	0	11	Cd300e
7.59074	0.254	0.005	0	0	11	C1qb
7.95645	0.932	0.011	0	0	12	Igll1	Cycling pro B cell
5.97588	0.973	0.052	0	0	12	Lef1
4.80013	0.97	0.068	0	0	12	2610307P16Rik
8.11961	0.89	0.011	0	0	12	Vpreb1
7.01361	0.798	0.017	0	0	12	Dntt
4.97558	0.821	0.07	0	0	12	Esr1
4.81619	0.798	0.049	0	0	12	Cplx2
7.69718	0.707	0.007	0	0	12	Arpp21
5.33719	0.719	0.029	0	0	12	1700027J07Rik
8.04463	0.662	0.004	0	0	12	Gm30948
5.57709	0.631	0.026	0	0	12	Csgalnact1
6.1328	0.559	0.01	0	0	12	Gfra2
6.60861	0.532	0.009	0	0	12	2900026A02Rik
5.43529	0.529	0.018	0	0	12	Adgrg1
8.09673	0.49	0.003	0	0	12	Vpreb2
5.30508	0.502	0.027	0	0	12	Impdh1
4.96169	0.468	0.017	0	0	12	Rag2
5.16017	0.468	0.022	0	0	12	Frmd6
5.09101	0.433	0.019	0	0	12	Bfsp2
5.86265	0.418	0.012	0	0	12	Tnfrsf19
4.92499	0.407	0.016	0	0	12	Epb41l4b
5.19804	0.357	0.015	0	0	12	Asah2
5.77192	0.346	0.005	0	0	12	Smtnl2
5.79995	0.312	0.007	0	0	12	Cacna2d1
8.31992	0.266	0.001	0	0	12	Mmrn1
5.13265	0.255	0.006	0	0	12	Gm34225
4.84841	0.452	0.029	1.44829e-283	2.71497e-279	12	Ust
5.02126	0.327	0.016	2.48127e-247	4.65139e-243	12	Mir99ahg
5.01769	0.27	0.011	6.31637e-242	1.18407e-237	12	Sapcd1
4.89601	0.27	0.013	1.29066e-209	2.41948e-205	12	Tnfsf10
4.48679	0.9	0.092	0	0	13	Top2a	late pro B cell
4.38056	0.794	0.075	0	0	13	Pclaf
4.37442	0.77	0.067	0	0	13	Lockd
4.27882	0.727	0.061	0	0	13	Pola1
4.27211	0.722	0.061	0	0	13	Kif11
4.70134	0.713	0.044	0	0	13	Uhrf1
4.34866	0.646	0.048	0	0	13	Nusap1
4.35126	0.627	0.047	2.19945e-292	4.12309e-288	13	Cenpp
4.34976	0.617	0.062	4.40706e-224	8.26147e-220	13	H2afx
4.518	0.584	0.041	1.72821e-291	3.2397e-287	13	Ect2
4.44157	0.579	0.031	0	0	13	Clspn
4.35476	0.579	0.044	1.2566e-264	2.35562e-260	13	Ccna2
4.46886	0.569	0.053	1.09579e-218	2.05417e-214	13	Cenpf
4.49504	0.555	0.017	0	0	13	Slc16a1
4.4766	0.459	0.03	9.84791e-236	1.84609e-231	13	Pbk
4.3978	0.455	0.03	6.09138e-231	1.14189e-226	13	Ckap2l
4.33448	0.45	0.03	5.9286e-230	1.11137e-225	13	Fbxo5
4.39371	0.445	0.026	1.39849e-249	2.6216e-245	13	E2f7
4.49319	0.44	0.022	3.25772e-287	6.10692e-283	13	Hist1h1a
4.50788	0.435	0.026	2.54261e-246	4.76637e-242	13	Dtl
4.54927	0.431	0.025	1.10754e-250	2.0762e-246	13	Cep55
4.48567	0.416	0.031	6.43396e-190	1.20611e-185	13	Mis18bp1
4.58482	0.402	0.025	1.36408e-216	2.5571e-212	13	Esco2
4.33926	0.402	0.026	1.56433e-210	2.93249e-206	13	Sgo1
4.34811	0.397	0.027	8.27252e-196	1.55077e-191	13	Spag5
4.37161	0.383	0.025	1.20675e-196	2.26216e-192	13	Stil
4.51452	0.373	0.021	5.08646e-221	9.53508e-217	13	Ttk
4.55872	0.33	0.019	3.29454e-190	6.17594e-186	13	Kif18b
4.31958	0.321	0.018	1.18934e-185	2.22953e-181	13	Polq
4.55081	0.254	0.013	7.09181e-161	1.32943e-156	13	Cenpm
3.60015	0.968	0.103	1.51594e-264	2.84179e-260	14	F13a1	Monocyte
3.20933	0.962	0.276	5.67493e-121	1.06382e-116	14	Crip1
3.4305	0.853	0.086	9.57874e-232	1.79563e-227	14	Fn1
3.14815	0.84	0.129	4.17581e-155	7.82797e-151	14	Lgals1
3.33593	0.673	0.074	1.62381e-165	3.044e-161	14	Racgap1
3.20749	0.647	0.074	6.26791e-151	1.17498e-146	14	Klf4
3.80613	0.571	0.036	1.56087e-234	2.92601e-230	14	Itga1
3.29752	0.564	0.055	8.38986e-152	1.57276e-147	14	Cdca8
3.21057	0.538	0.056	1.03299e-136	1.93645e-132	14	Cks1b
3.46189	0.532	0.043	4.25378e-170	7.97414e-166	14	Gria3
3.34261	0.519	0.057	4.79316e-125	8.98525e-121	14	Birc5
3.20993	0.494	0.053	4.36228e-120	8.17754e-116	14	Ccnb2
3.13595	0.468	0.047	1.70997e-122	3.20552e-118	14	Cdca3
3.44213	0.442	0.035	4.31699e-145	8.09262e-141	14	Olfm1
3.46837	0.423	0.036	4.1658e-132	7.80921e-128	14	Knstrn
4.38158	0.41	0.02	1.24777e-209	2.33906e-205	14	Nrg1
3.28984	0.397	0.032	2.19122e-125	4.10766e-121	14	Prdx4
3.26189	0.397	0.036	3.95526e-112	7.41453e-108	14	Tmem109
3.17033	0.397	0.039	4.87166e-105	9.13241e-101	14	Raph1
4.00914	0.365	0.019	1.75603e-179	3.29186e-175	14	Ass1
3.17604	0.359	0.039	1.86822e-87	3.50217e-83	14	Nrg2
3.60475	0.34	0.024	4.16861e-126	7.81447e-122	14	Fam129b
3.57768	0.327	0.025	1.06055e-110	1.98811e-106	14	Ckap2
3.18905	0.327	0.034	1.04332e-81	1.95581e-77	14	Ckap2l
3.37269	0.327	0.034	1.66614e-81	3.12335e-77	14	Spc24
4.10933	0.321	0.019	1.80139e-136	3.37689e-132	14	Met
3.2235	0.301	0.035	5.95091e-67	1.11556e-62	14	Kif22
3.13565	0.276	0.03	4.94347e-66	9.26704e-62	14	Cdc20
3.13945	0.269	0.029	1.43507e-63	2.69018e-59	14	Bub1
3.33875	0.256	0.023	1.23455e-75	2.31429e-71	14	Espl1
10.7093	0.967	0.002	0	0	15	Gata2	Mast cell
10.5249	0.954	0.001	0	0	15	Cd200r3
9.22059	0.908	0.004	0	0	15	Ms4a2
10.7878	0.876	0.001	0	0	15	Cyp11a1
7.72223	0.889	0.025	0	0	15	Ccl3
10.4983	0.843	0.009	0	0	15	Mcpt8
10.9535	0.83	0.001	0	0	15	Fcer1a
9.73807	0.817	0.005	0	0	15	Cpa3
8.61678	0.804	0.003	0	0	15	Itga2b
7.77636	0.804	0.008	0	0	15	Cdh1
6.93342	0.797	0.015	0	0	15	Slc24a3
6.84871	0.739	0.022	0	0	15	Rgs1
10.591	0.68	0.013	0	0	15	Prss34
7.28689	0.647	0.017	0	0	15	Ccl4
11.1198	0.627	0.001	0	0	15	Csrp3
7.52671	0.542	0.003	0	0	15	Alox15
7.2336	0.542	0.007	0	0	15	Slc18a2
8.50588	0.471	0.002	0	0	15	Gna14
7.75501	0.412	0.002	0	0	15	Ptger3
7.82767	0.392	0.001	0	0	15	Il4
10.8771	0.366	0	0	0	15	Il6
7.50308	0.366	0.003	0	0	15	C3ar1
9.90953	0.353	0	0	0	15	Igfbp7
11.4271	0.333	0	0	0	15	Samd13
7.22791	0.32	0.003	0	0	15	Npl
8.89002	0.314	0.001	0	0	15	Adamtsl1
8.05678	0.294	0.002	0	0	15	Fam174b
7.209	0.288	0.002	0	0	15	Slc26a3
10.2455	0.281	0	0	0	15	Grm6
6.47269	0.261	0.002	0	0	15	Rnase12
3.6866	0.974	0.175	6.87739e-138	1.28923e-133	16	Pax5	cycling immature B cell
3.58972	0.991	0.253	3.59341e-110	6.7362e-106	16	Aff3
3.81775	0.722	0.118	2.32348e-98	4.35559e-94	16	Slc9a7
3.61008	0.983	0.264	8.27581e-96	1.55138e-91	16	Bach2
3.48142	0.8	0.155	5.05495e-95	9.47601e-91	16	Foxo1
4.08726	0.635	0.092	5.44191e-93	1.02014e-88	16	Myo1e
3.48659	0.791	0.153	3.5623e-92	6.67788e-88	16	Tmem163
3.49894	0.826	0.216	2.15116e-76	4.03256e-72	16	Snx29
3.62861	0.887	0.281	5.07132e-76	9.5067e-72	16	Prkce
4.27517	0.461	0.063	5.99722e-70	1.12424e-65	16	Agbl1
3.6089	0.557	0.107	3.81625e-60	7.15394e-56	16	Btla
3.67168	0.574	0.118	1.13721e-58	2.13181e-54	16	Zdhhc14
3.78518	0.67	0.168	1.63864e-58	3.0718e-54	16	Bank1
3.68348	0.583	0.122	3.9351e-58	7.37673e-54	16	Cacna1e
3.52807	0.504	0.088	6.34138e-58	1.18875e-53	16	Mast4
3.50679	0.487	0.083	2.73999e-57	5.13638e-53	16	Card11
3.7624	0.435	0.07	3.71875e-55	6.97117e-51	16	Psd3
3.48632	0.53	0.108	5.03176e-54	9.43254e-50	16	Kcnq1ot1
3.57197	0.391	0.06	3.40964e-51	6.3917e-47	16	Sorcs2
4.17023	0.357	0.05	3.71545e-51	6.96497e-47	16	Klhl14
3.57562	0.6	0.156	2.2424e-47	4.20361e-43	16	Serinc5
3.66792	0.504	0.11	4.42846e-47	8.30159e-43	16	Immp2l
3.63499	0.4	0.078	1.69722e-40	3.1816e-36	16	Spns3
3.80537	0.461	0.113	5.8493e-37	1.09651e-32	16	Fhit
3.47895	0.443	0.105	1.77142e-36	3.32069e-32	16	Eps8
3.6175	0.261	0.041	4.30244e-32	8.06535e-28	16	Arhgap35
3.52773	0.348	0.073	2.36757e-30	4.43825e-26	16	Tmem108
3.63256	0.252	0.04	2.60733e-30	4.88771e-26	16	Gm32569
3.75559	0.313	0.064	2.34867e-29	4.40282e-25	16	Pgap1
3.61881	0.252	0.044	1.08327e-27	2.0307e-23	16	Eya1
